# Supplementary material for: Bile and Serum Metabolomics in Living Donor Liver Transplantation: Exploratory Insights into Acute Rejection Biomarkers
Source: Metabolites. 2026 Apr 17;16(4):273. doi: 10.3390/metabo16040273 (PMC13117272; doi:10.3390/metabo16040273)
Supplement: Supplementary file 1 [file metabolites-16-00273-s001.zip]

Archive with 1 entries (1 files):
- metabolites-4243067-supplementary.pdf
